# Supplementary material for: Modeling the interactions of sense and antisense Period transcripts in the mammalian circadian clock network
Source: PLoS Comput Biol. 2018 Feb 15;14(2):e1005957. doi: 10.1371/journal.pcbi.1005957 (PMC5831635; doi:10.1371/journal.pcbi.1005957)
Supplement: S5 Text — The code plots antiphasic dynamics of Per2 and Per2AS, and calculates the period and phase difference between Per2 and Per2AS oscillations. (TXT) [file pcbi.1005957.s005.txt]

(* this code simulates a modified Relogio model *)
(* which accounts for sense and anti-sense interactions *)
(* between Per2 and Per2AS *)

(*assign WT parameter values of Relogio model *)

par = {
(*dx1    dx2    dx3   dx5   dx6    dx7   dy1   dy2   dy3  dy4 *)
     0.08,   0.06,   0.09,  0.17,  0.12,  0.15,  0.3,    0.2,      2,   0.2,
(* dy5   dz1   dz2    dz3   dz4    dz5   dz6   dz7   dz8  pkfx1 *)
1.6,          0.23,0.25,   0.6,     0.2,    0.2,     0.31,  0.3,  0.73, 2.3,
(* pkdx1 pkfz4 pkdz4  pkfz5 pkdz5  pkphz2  pkdphz3  V1max  V2max V3max*)
       0.01,      1,         1,      1.0,     1,         2,           0.05,      1,          2.92,   1.9,
(* V4max V5max pkt1   pki1  pkt2    pki2   ki21    pkt3   pki3   pkt4 *)
      10.9,        1,      3,     0.9,    2.4,       0.7,    5.2,           2.07,    3.3,    0.9,
(* pki4  pkt5   pki5   a     d      g    h     i     pkp1      pkp2 *) 
       0.4,  8.35,   1.94,   12,       12,        5,       5,       12,      0.4,            0.26,
(*  pkp3    pkp4   pkp5  pkiz4  pkiz5   pkiz6  pkiz7   pkiz8 pkex2  pkex3 *)
         0.37,     0.76,    1.21,0.2,     0.1,         0.5,    0.1,          0.1,   0.02,     0.02,
(*   b     c      e      f     f1     v      w     p    q    n *) 
          5,         7,          6,         4,         1,          6,         2,          6,      3,       2,
(*  m    y10     y20    y30     y40  y50   mu   KAS    KS   lam *) 
         5,       0,             0,          0,             0,       0,       1,      1,        0.1,       1, 
(* dAS *)
        2
};

(*set initial conditions*)

IC = {
(* x1   y3     y4   z6   z7    x5   x6   y5   z8   x7*)
        1., 0.06,0.09,0.17, 0.12,3.5,  5.8, 0.2,   2,     0.2,
(* y1    y2    z1   z2    z3    z4    z5    x2    x3    an *) 
      1.6,  0.23, 0.25, 0.6,  0.2,    0.2, 0.31,  0.3,    0.05,0.1
}

(*set total integration time*)
TT = 2000;

(*initialize parameters*)
inpar := Do[{
dx1=Part[par,1];          dx2=Part[par,2];           dx3=Part[par,3];      
dx5=Part[par,4];          dx6=Part[par,5];           dx7=Part[par,6];            
dy1=Part[par,7];          dy2=Part[par,8];           dy3=Part[par,9];
dy4=Part[par,10];       dy5=Part[par,11];         dz1=Part[par,12];          
dz2=Part[par,13];       dz3=Part[par,14];        dz4=Part[par,15];
         dz5=Part[par,16];        dz6=Part[par,17];        dz7=Part[par,18];       
dz8=Part[par,19];      pkfx1=Part[par,20]; pkdx1=Part[par,21];     
pkfz4=Part[par,22];   pkdz4=Part[par,23];  pkfz5=Part[par,24]; 
pkdz5=Part[par,25];  pkphz2=Part[par,26];  pkdphz3=Part[par,27]; 
 V1max=Part[par,28];  V2max=Part[par,29]; V3max=Part[par,30];
         V4max=Part[par,31];    V5max=Part[par,32];      pkt1=Part[par,33];  
pki1=Part[par,34];     pkt2=Part[par,35];     pki2=Part[par,36];    
 pki21=Part[par,37];     pkt3=Part[par,38];      pki3=Part[par,39];  
  pkt4=Part[par,40]; pki4=Part[par,41];     pkt5=Part[par,42];        
 pki5=Part[par,43];       a=Part[par,44];          d=Part[par,45];
          g=Part[par,46];            h=Part[par,47];               i=Part[par,48];            
pkp1=Part[par,49];      pkp2=Part[par,50] ; pkp3=Part[par,51];      
pkp4=Part[par,52];       pkp5=Part[par,53];     pkiz4=Part[par,54]; 
pkiz5=Part[par,55]; pkiz6=Part[par,56];   pkiz7=Part[par,57];     
 pkiz8=Part[par,58];   pkex2=Part[par,59];  pkex3=Part[par,60];
         b=Part[par,61];           c=Part[par,62];                e=Part[par,63];       
  f=Part[par,64];          f1=Part[par,65];             v=Part[par,66];         
 w=Part[par,67];            p=Part[par,68];               q=Part[par,69];      
  n=Part[par,70];              m=Part[par,71];          y10=Part[par,72];      
  y20=Part[par,73];         y30=Part[par,74];       y40=Part[par,75];
          y50=Part[par,76];        mu=Part[par,77];          KAS=Part[par,78];        
  KS=Part[par,79];         lam=Part[par,80];        dAS =Part[par,81]; 
}
];
L[t] := 0;
inpar;

(* mathematical model ODEs *)

mod =NDSolve[{
(* x1 Clock-Bmal complex in nucleus Original Relogio*)
x1'[t] == (pkfx1*x7[t]-pkdx1*x1[t]-dx1*x1[t]),

(* Rev mRNA Original Relogio*)
y3'[t]== V3max*(1+g*(x1[t]/pkt3)^v)/(1+((x2[t]+x3[t])/pki3)^w*(x1[t]/pkt3)^v+(x1[t]/pkt3)^v)-dy3*y3[t],

(* Ror mRNA Original Relogio*)
y4'[t] == V4max*(1+h*(x1[t]/pkt4)^p)/(1+((x2[t]+x3[t])/pki4)^q*(x1[t]/pkt4)^p+(x1[t]/pkt4)^p)-dy4*y4[t],

(* Rev protein in cytosol Original Relogio *)
z6'[t] ==pkp3*(y3[t]+y30)-pkiz6*z6[t]-dz6*z6[t],

(* Ror protein in cytosol Original Relogio *)
z7'[t]  ==pkp4*(y4[t]+y40)-pkiz7*z7[t]-dz7*z7[t],

(* Rev protein in nucleus. Original Relogio *)
x5'[t] == (pkiz6*z6[t]-dx5*x5[t]),

(* Ror protein in nucleus. Original Relogio *)
x6'[t] == (pkiz7*z7[t]-dx6*x6[t]),

(* Bmal mRNA. Original Relogio *)
y5'[t] == V5max (1+i*(x6[t]/pkt5)^n)/(1+(x5[t]/pki5)^m+(x6[t]/pkt5)^n)-dy5*y5[t],

(* Bmal protein in cytosol.  Original Relogio *)
z8'[t] ==  pkp5*(y5[t]+y50)-pkiz8*z8[t]-dz8*z8[t],

(* Bmal protein in nucleus. Original Relogio *)
x7'[t] == pkiz8*z8[t]+pkdx1*x1[t]-pkfx1*x7[t]-dx7*x7[t],

(* Per mRNA. Per2AS term + Original Relogio *)
y1'[t] == mu*KAS/(KAS+an[t])*V1max*(1+a*(x1[t]/pkt1)^b)/(1+((x2[t]+x3[t])/pki1)^c*(x1[t]/pkt1)^b+(x1[t]/pkt1)^b)-dy1*y1[t],

(* Cry mRNA. Original Relogio *)
y2'[t] == V2max*(1+d*(x1[t]/pkt2)^e)/(1+((x2[t]+x3[t])/pki2)^f*(x1[t]/pkt2)^e+(x1[t]/pkt2)^e)*1/(1+(x5[t]/pki21)^f1)-dy2*y2[t],

(* Cry protein in cytosol. Original Relogio *)
z1'[t] == pkp2*(y2[t]+y20)+pkdz4*z4[t]+pkdz5*z5[t]-pkfz5*z1[t]*z2[t]-pkfz4*z1[t]*z3[t]-dz1*z1[t],

(* Per protein in cytosol. Original Relogio *)
z2'[t] == pkp1*(y1[t]+y10)+pkdz5*z5[t]+pkdphz3*z3[t]-pkfz5*z1[t]*z2[t]-pkphz2*z2[t]-dz2*z2[t],

(* phosphorylated Per protein in cytosol. Original Relogio *)
z3'[t] == pkphz2*z2[t]+pkdz4*z4[t]-pkdphz3*z3[t]-pkfz4*z3[t]*z1[t]-dz3*z3[t],

(* phosphorylated Per and Cry complex in cytosol. Original Relogio *)
z4'[t] == pkfz4*z1[t]*z3[t]+pkex2*x2[t]-pkiz4*z4[t]-pkdz4*z4[t]-dz4*z4[t],

(* unphosphorylated Per and Cry complex in cytosol. Original Relogio *)
z5'[t] == pkfz5*z1[t]*z2[t]+pkex3*x3[t]-pkiz5*z5[t]-pkdz5*z5[t]-dz5*z5[t],

(* phosphorylated Per and Cry complex in nucleus. Original Relogio *)
x2'[t] == pkiz4*z4[t]-pkex2*x2[t]-dx2*x2[t],

(* unphosphorylated Per and Cry complex in nucleus. Original Relogio *)
x3'[t] == pkiz5*z5[t]-pkex3*x3[t]-dx3*x3[t],

(* Per2AS transcript new term *)
an'[t] == lam*KS/(KS+y1[t])-dAS*an[t],

(* assigning initial conditions to model variables  *)
x1[0] == Part[IC, 1],y3[0] == Part[IC, 2], y4[0] == Part[IC, 3], 
z6[0] == Part[IC, 4],z7[0] == Part[IC, 5], x5[0] == Part[IC, 6],
x6[0] ==  Part[IC, 7],y5[0] == Part[IC, 8],z8[0] == Part[IC, 9],
 x7[0] == Part[IC, 10],  y1[0] == Part[IC, 11], y2[0] == Part[IC, 12],
 z1[0] == Part[IC, 13], z2[0] == Part[IC, 14], z3[0] == Part[IC, 15],
 z4[0] == Part[IC, 16], z5[0] ==Part[IC, 17],x2[0] == Part[IC, 18],
x3[0] == Part[IC, 19], an[0]==Part[IC,20]},
 {x1,y3,y4,z6,z7,x5,x6,y5,z8,x7,y1,y2,z1,z2,z3,z4,z5,x2,x3,an},
 {t, 0, TT}, MaxSteps -> 50000, MaxStepSize -> 0.1];


(* set for a plot with two y axis *) 

TwoAxisPlot[{f_,g_},{x_,x1_,x2_}]:=Module[{fgraph,ggraph,frange,grange,fticks,gticks},{fgraph,ggraph}=MapIndexed[Plot[#,{x,x1,x2},Axes->True,PlotStyle->ColorData[1][#2[[1]]]]&,{f,g}];{frange,grange}=(PlotRange/.AbsoluteOptions[#,PlotRange])[[2]]&/@{fgraph,ggraph};fticks=N@FindDivisions[frange,5];
gticks=Quiet@Transpose@{fticks,ToString[NumberForm[#,2],StandardForm]&/@Rescale[fticks,frange,grange]};
Show[fgraph,ggraph/.Graphics[graph_,s___]:>Graphics[GeometricTransformation[graph,RescalingTransform[{{0,1},grange},{{0,1},frange}]],s],Axes->False,Frame->{{True,True},{True,True}},FrameLabel->{{"Per2 mRNA)","PER2AS mRNA"},{"Time",""}},FrameStyle->{ColorData[1]/@{1,2},{Automatic,Automatic}},FrameTicks->{{fticks,gticks},{Automatic,Automatic}}]];
(* plot Per2 and Per2AS antiphasic dynamics *) 
TwoAxisPlot[{Evaluate[{y1[t]}/.mod],Evaluate[{an[t]}/.mod]},{t,1900,2000}]

(* calculate the period of the oscillations *)

nP=500.;
sP=Range[1800,1900,100/nP];
sam=Evaluate[an[sP]/.mod][[1]];
ac=ListCorrelate[sam,sam,{1,1},0];
peak=1+Position[Differences[Sign[Differences[ac]]],-2];
P=Extract[sP,peak];
Period=P[[2]]-P[[1]]

(* calculate the phase difference between Per2 and Per2AS oscillations *)

A=NMaximize[{Evaluate[y1[t]/.mod[[1]]],1900<t<1950},t];
B=NMaximize[{Evaluate[an[t]/.mod[[1]]],1900<t<1950},t];
PhaseDif=Abs[Part[A[[2,1]],2]-Part[B[[2,1]],2]]
