# Supplementary material for: Modeling the interactions of sense and antisense Period transcripts in the mammalian circadian clock network
Source: PLoS Comput Biol. 2018 Feb 15;14(2):e1005957. doi: 10.1371/journal.pcbi.1005957 (PMC5831635; doi:10.1371/journal.pcbi.1005957)
Supplement: S6 Text — (TXT) [file pcbi.1005957.s006.txt]

# this code simulates a modified Relogio model
# which accounts for sense and anti-sense interactions
# between between Per and Per2AS transcripts


# phosphorylated and unphosphorylated Per and Cry complex in nucleus
PC=x2+x3

# x1 Clock-Bmal complex in nucleus
dx1/dt = kfx1*x7 - kdx1*x1 - dx1*x1

# Rev mRNA
dy3/dt = V3max*(1+g*(x1/kt3)^v)/(1+(x1/kt3)^v*(1+(PC/ki3)^w)) - dy3*y3

# Ror mRNA
dy4/dt = V4max*(1+h*(x1/kt4)^p)/(1+(x1/kt4)^p*(1+(PC/ki4)^q)) - dy4*y4

# Rev protein in cytosol
dz6/dt = kp3*(y3 + y30) - kiz6*z6 - dz6*z6

# Ror protein in cytosol
dz7/dt = kp4*(y4 + y40) - kiz7*z7 - dz7*z7

# Rev protein in nucleus
dx5/dt = kiz6*z6 - dx5*x5

# Ror protein in nucleus
dx6/dt = kiz7*z7 - dx6*x6

# Bmal mRNA
dy5/dt = V5max*(1+i*(x6/kt5)^n)/(1+(x5/ki5)^m+(x6/kt5)^n) - dy5*y5

# Bmal protein in cytosol
dz8/dt = kp5*(y5 + y50) - kiz8*z8 - dz8*z8

# Bmal protein in nucleus
dx7/dt = kiz8*z8 + kdx1*x1 - kfx1*x7 - dx7*x7

# Per2 mRNA
dy1/dt = V1max*(1+a*(x1/kt1)^b)/(1+(x1/kt1)^b*(1+(PC/ki1)^c))*(mu*KAS/(KAS+AS)) - dy1*y1

# Cry mRNA
dy2/dt = V2max*(1+d*(x1/kt2)^e)/((1+(x1/kt2)^e*(1+(PC/ki2)^f))*(1+(x5/ki21)^f1)) - dy2*y2

# Cry protein in cytosol
dz1/dt = kp2*(y2 + y20) + kdz4*z4 + kdz5*z5 - kfz5*z1*z2 - kfz4*z1*z3 - dz1*z1

# Per protein in cytosol
dz2/dt = kp1*(y1 + y10) + kdz5*z5 + kdphz3*z3 - kfz5*z1*z2 - kphz2*z2 - dz2*z2

# phosphorylated Per protein in cytosol
dz3/dt = kphz2*z2 + kdz4*z4 - kdphz3*z3 - kfz4*z1*z3 - dz3*z3

# phosphorylated Per and Cry complex in cytosol
dz4/dt = kfz4*z1*z3 + kex2*x2 - kiz4*z4 - kdz4*z4 - dz4*z4

# unphosphorylated Per and Cry complex in cytosol
dz5/dt = kfz5*z1*z2 + kex3*x3 - kiz5*z5 - kdz5*z5 - dz5*z5

# phosphorylated Per and Cry complex in nucleus
dx2/dt = kiz4*z4 - kex2*x2 - dx2*x2

# unphosphorylated Per and Cry complex in nucleus
dx3/dt = kiz5*z5 - kex3*x3 - dx3*x3

# Per2AS transcript
dAS/dt = lam*KS/(KS+y1) - dAS*AS


# model parameters
par lam=1, mu=1, KAS=1, KS=.1, dAS=2

par dx1=.08, dx2=.06, dx3=.09, dx5=.17, dx6=.12, dx7=.15

par dy1=.3, dy2=.2, dy3=2, dy4=.2, dy5=1.6

par dz1=.23, dz2=.25, dz3=.6, dz4=.2, dz5=.2, dz6=.31, dz7=.3, dz8=.73

par kfx1=2.3, kdx1=.01, kfz4=1, kdz4=1, kfz5=1, kdz5=1, kphz2=2, kdphz3=.05

par V1max=1, V2max=2.92, V3max=1.9, V4max=10.9, V5max=1

par kt1=3, ki1=.9, kt2=2.4, ki2=.7, ki21=5.2, kt3=2.07, ki3=3.3, kt4=.9, ki4=.4, kt5=8.35, ki5=1.94

par a=12, d=12, g=5, h=5, i=12

par kp1=.4, kp2=.26, kp3=.37, kp4=.76, kp5=1.21

par kiz4=.2, kiz5=.1, kiz6=.5, kiz7=.1, kiz8=.1

par kex2=.02, kex3=.02

par b=5, c=7, e=6, f=4, f1=1, v=6, w=2, p=6, q=3, n=2, m=5

par y10=0, y20=0, y30=0, y40=0, y50=0

done
